# Supplementary material for: Structural and Psychometric Properties of Neck Pain Questionnaires Through Patient-Reported Outcome Measures: A Systematic Review
Source: Medicina (Kaunas). 2025 Jul 10;61(7):1254. doi: 10.3390/medicina61071254 (PMC12300700; doi:10.3390/medicina61071254)
Supplement: Supplementary file 1 [file medicina-61-01254-s001.zip]

Archive with 2 entries (2 files):
- Appendix I-Search Strategy.pdf
- Appendix II-Risk of bias.pdf
